# Supplementary material for: The tree species pool of Amazonian wetland forests: Which species can assemble in periodically waterlogged habitats?
Source: PLoS One. 2018 May 29;13(5):e0198130. doi: 10.1371/journal.pone.0198130 (PMC5973586; doi:10.1371/journal.pone.0198130)
Supplement: S1 Table — (XLSX) [file pone.0198130.s001.xlsx]

## Sheet: S1Table Reference inventories
			The tree species pool of Amazonian wetland forests: which species can assemble in periodically waterlogged habitats? Bruno Garcia Luize, José Leonardo Lima Magalhães, Helder Queiroz, Maria Aparecida Lopes, Eduardo Martins Venticinque, Evlyn Márcia Leão de Moraes Novo, and Thiago Sanna Freire Silva	S1 Table. Reference list for reviewed tree species lists.
id	author	year	reference	site	habitat	country	river	departament	municipality	totalSampledArea m2	plotDimension m	numberOfPlots	minimumDBH cm	totalIndividuals	totalNumberSpecies	CompletSpeciesList
1	Black et al.	1950	“Black, G. A., Dobzhansky, T. H., & Pavan, C. (1950). Some attempts to estimate species diversity and population density of trees in Amazonian forests. Botanical Gazette, 413-425.”	Instituto Agrônimico do Norte - IAN	Igapó	Brazil	Guamá	Pará	Belem	10000	10x100	10	10	564	41	1
2	Campbell et al.	1986	"Campbell, D. G., Daly, D. C., Prance, G. T., & Maciel, U. N. (1986). Quantitative ecological inventory of terra firme and várzea tropical forest on the Rio Xingu, Brazilian Amazon. Brittonia, 38(4), 369-393. "	O Deserto, Volta Grande	Várzea	Brazil	Xingú	Pará	Altamira	5000	500x10	1	10	220	40	1
3	Balslev et al.	1987	“Balslev, H., Luteyn, J., Øllgaard, B., & Holm-Nielsen, L. B. (1987). Composition and structure of adjacent unflooded and floodplain forest in Amazonian Ecuador. Opera Botanica, 92, 37-57.”	Anangu, Yasuní	Várzea	Ecuador	Napo	Pastaza	Anangu	0	4	105	10	417	149	1
4	Colonello	1990	"Colonnello G. A Venezuelan floodplain study on the Orinoco river. For Ecol Manage. 1990;33–34: 103–124. doi:10.1016/0378-1127(90)90187-G"	Ciudad Bolivar	Igapó	Venezuela	Orinoco	Anzoátegui	Ciudad Bolivar	2000	50x10	4		327	34	1
5	Revilla	1991	"Revilla, J. D. C. (1991). Aspéctos florísticos e estruturais da floresta inundável (várzea) do baixo Solimões, Amazonas, Brasil (Doctoral dissertation, PhD Thesis, Instituto Nacional de Pesquisas da Amazônia, Manaus)."	Lower Solimões	Varzea	Brazil	Solimões	Amazonas	Manaus	10000			5			1
6	Campbell et al.	1992	"Campbell, D.G., Stone, J.L. & Rosas, A. (1992) A comparison of the phytosociology and dynamics of three floodplain (Várzea) forests of known ages, Rio Juruá , western Brazilian Amazon. Biological Journal of the Linnean Society, 108, 213–237. "	Rodrigues Alves	Várzea	Brazil	Juruá	Acre	Rodrigues Alves	30000	500x20	3	10	1720	160	1
7	Worbes et al.	1992	"Worbes, M., Klinge, H., Revilla, J. D., & Martius, C. (1992). On the dynamics, floristic subdivision and geographical distribution of várzea forests in Central Amazonia. Journal of Vegetation Science, 3(4), 553-564. "	Manaus-Manacapurú	Várzea	Brazil	Amazonas	Amazonas	Manaus e Manacapurú	27700		5	5			1
8	Duivenvoorden	1994	“Duivenvoorden, J. F. (1994). Vascular plant species counts in the rain forests of the middle Caquetá area, Colombian Amazonia. Biodiversity & Conservation, 3(8), 685-715.”	Araracuara	Várzea and White Sand	Colombia	Caquetá	Amazonas	Araracuara	10000	20x50	10	10			1
9	Ayres	1995	“Ayres, J. (1995). As Matas de Várzea do Mamirauá. Série Estudos de Mamirauá, 2 ed.”	Mamirauá	Várzea	Brazil	Solimões – Japurá	Amazonas	Tefé							1
10	de Queiroz	1995	"de Queiroz, H. L. (1995). Preguiças e guaribas: os mamíferos folívoros arborícolas do Mamirauá. Conselho Nacional de Desenvolvimento Científico e Tecnológico, Diretoria de Unidades de Pesquisa."	Mamirauá	Várzea	Brazil	Solimões – Japurá	Amazonas	Tefé							1
11	Dalmeier et al.	1996	“Dallmeier, F., Kabel, M., & Foster, R. B. (1996). Floristic composition, diversity, mortality and recruitment on different substrates: lowland tropical forest, Pakitza, Rio Manu, Peru. Manu: the diversity of Southeastern Peru. Smithsonian Institution, Washington, 61-88.”	Pakitza	Várzea	Peru	Manú	Madre de dios	Puerto Maldonado?							1
12	Freitas Alvarado	1996	"Freitas Alvarado L. Caracterizacion floristica y estructural de cuatro comunidades boscosas de la llanura aluvial inundable en la zona de Jenaro Herrera, Amazonia peruana. Documento Técnico No. 21 - IIAP - INSTITUTO DE INVESTIGACIONES DE LA AMAZONIA PERUANA. 1996. p. 73. "	Jenarro Herrera	Várzea	Peru	Ucayali	Loreto	Requena							1
13	Klinge et al.	1996	"Klinge, H., Adis, J. & Worbes, M. (1996) The vegetation of a seasonal várzea forest in the lower Solimões River, Amazon region of Brazil. Acta Amazonica, 25, 201–220. "	Ilha da Marchantaria	Várzea	Brazil	Amazonas	Amazonas	Manaus	9028		1	5	980	47	1
14	Ferreira	1997	"Ferreira L V. Effects of the duration of flooding on species richness and floristic composition in three hectares in the Jau National Park in floodplain forests in central Amazonia. Biodivers Conserv. 1997;6: 1353–1363. doi:10.1023/A:1018385529531"	Jaú	Igapó	Brazil	Jaú	Amazonas	Novo Airão	30000	10x40	75	10			0
15	Urrego	1997	“Urrego, L. E. (1997). Los bosques inundables del Medio Caquetá: caracterización y sucesión. Tropenbos-Colombia. Bogota DC.”	Araracuara	Várzea	Colombia	Caquetá	Amazonas	Araracuara							1
16	Ferreira & Prance	1998	“Ferreira, L. V., & Prance, G. T. (1998). Structure and species richness of low-diversity floodplain forest on the Rio Tapajós, Eastern Amazonia, Brazil. Biodiversity & Conservation, 7(5), 585-596.”	Alter do chão	Igapó	Brazil	Tapajós	Pará	Santarem	30000	20x50	30	5	1012	36	1
17	Ferreira & Stohlgren	1999	"Ferreira L V, Stohlgren TJ. Effects of river level fluctuation on plant species richness, diversity, and distribution in a floodplain forest in Central Amazonia. Oecologia (Berlin). 1999;120: 582–587. "	Jaú	Igapó	Brazil	Jaú	Amazonas	Novo Airão	30000	10x40	75	10	NA	NA	0
18	Rosales-Godoy	1999	“Godoy, J. R., Petts, G., & Salo, J. (1999). Riparian flooded forests of the Orinoco and Amazon basins: a comparative review. Biodiversity & Conservation, 8(4), 551-586.”	Amazonas, Orinoco	Várzea and Igapó	Brazil, Venezuela	Amazonas e Orinoco	Several	Several							1
19	Nebel et al	2001	"Nebel, G, Kvist, LP, Vanclay, JK, Christensen, H, Freitas, L & Ruiz, J 2001, "Structure and floristic composition of floodplain forests in the Peruvian Amazon: I. Overstorey", Forest Ecology and Management, vol. 150, no. 1-2, pp. 27-57. "	Jenaro Herrera	Várzea	Peru	Ucayali	Loreto	Jenaro Herrera	90000	100x100	9	8.5	4624	321	1
20	Cattanio et al	2002	"Cattanio, J.H., Anderson, A.B. & Carvalho, M.S. (2002) Floristic composition and topographic variation in a tidal floodplain forest in the Amazon Estuary. Revista Brasileira de Botanica, 25, 419–430. "	Ilha Combú	Várzea	Brazil	Guamá	Pará	Belem	14000	20x25	28	5	2167	136	1
21	Wittmann et al.	2002	"Wittmann F, Anhuf D, Funk WJ. Tree species distribution and community structure of central Amazonian várzea forests by remote-sensing techniques. J Trop Ecol. 2002;18: 805–820. doi:10.1017/S0266467402002523"	Mamirauá-Marchantaria	Várzea	Brazil	Solimões-Japurá	Amazonas	Tefé	40000	50x200	4	10	2080	226	0
22	Gama et al.	2002	"Gama, J. R. V., Botelho, S. A., & Bentes-Gama, M. D. M. (2002). Composição florística e estrutura da regeneração natural de floresta secundária de várzea baixa no estuário amazônico. Revista Árvore, 26(5), 559-566."	Exportadora de Madeiras do Pará Ltda EMAPA	Varzea Estuarina	Brazil		Pará	Ufuá	1250000	20x250	25	h>0.3 dbh <15	13380	63	1
23	Andel	2003	"Andel TR van. Floristic composition and diversity of three swamp forests in northwest Guyana. Plant Ecol. 2003;167: 293–317. "	Kariako	Várzea	Guyanna	Barama	North-West	Kariako	30000	1000*10	3	10			1
24	Camaripano & Castillo	2003	"Camaripano-Venero, B., & Castillo, A. (2003). Catálogo de Espermatófitas del bosque estacionalmente inundable del río Sipapo, Estado Amazonas, Venezuela/Spermatophyte catalogue of the seasonally flooded forest of Sipapo river, Amazonas State, Venezuela. Acta Botanica Venezuelica, 125-229."	Sipapo	Igapó	Venezuela	Sipapo	Amazonas	Autana	11000	10*10	11	NA	3495	614	1
25	Gama et al.	2003	"Gama, J. R. V., Botelho, S. A., de Matos Bentes-Gama, M., & Scolforo, J. R. S. (2003). Estrutura e potencial futuro de utilização da regeneração natural de floresta de várzea alta no município de Afuá, estado do Pará. Ciência Florestal, 13(2), 71-82."	Exportadora de Madeiras do Pará Ltda EMAPA	Varzea Estuarina	Brazil		Pará	Ufuá		20x250	29	h>0.3 dbh <15	30969	70	1
26	Parolin et al.	2003	"Parolin, P., Adis, M. F da Silva., do Amaral, I. L., Schmidt, L., Piedade MTF. Floristic composition of a floodplain forest in the Anavilhanas archipelago, Brazilian Amazonia. Amazoniana. 2003. pp. 399–411."	Anavilhanas	Igapó	Brazil	Negro	Amazonas	Novo Airão	1500	50x30	1		267	51	1
27	Parolin et al.	2004	"Parolin P, Adis WA, do Amaral IL, Piedade MTF. Floristic study of an igapó forest in Centralm Amazonia, Brazil (Tarumã-Mirim, Rio Negro). Amazoniana. 2004;XVIII: 29–47."	Tarumã-Mirim	Igapó	Brazil	Tarumã-Mirim	Amazonas	Manaus	1000	25x10	4	10	162	44	1
28	Almeida et al.	2004	"Almeida, S. S., do Amaral, D. D., & da Silva, A. S. L. (2004). Análise florística e estrutura de florestas de Várzea no estuário amazônico. Acta amazonica, 34(4), 513-524."	Baixo Amazonas	Varzea Estuarina	Brazil	Xingú e Pará	Pará	Several	40000	NA	4	10	2911	164	1
29	Ferreira & Almeida	2005	“Ferreira, L. V., & Almeida, S. S. (2005). Relationship between flooding level, plant species diversity and tree fall gap size in a seasonally flooded forest in Central Amazonia, Brazil. Revista Árvore, 29(3), 445-453.”	Tarumã-Mirim	Igapó	Brazil	Negro	Amazonas	Manaus							1
30	Ferreira et al.	2005	"Ferreira L V, Almeida SS, Parolin P. Riqueza e composição de espécies da floresta de igapó e várzea da Estação Científica Ferreira Penna: Subsídios para o plano de manejo da Floresta Nacional de Caxiuanã. Pesqui Botânica. 2005;56: 103–116. "	FLONA Caxiuanã	Igapó	Brazil	Curuá	Pará	Melgaço			10	10	400	42	1
31	Díaz & Rosales	2006	"Díaz, W, Rosales J. Análisis florístico y descripción de la vegetación inundable de várzeas orinoquenses em el bajo Río Orinoco, Venezuela. Acta Botánica Venez. 2006;29: 17–25."	Ciudad Bolivar	Igapó	Vezezuela	Orinoco	Anzoátegui	Ciudad Bolivar	NA	NA	NA	NA	704	319	1
32	Haugaasen & Peres	2006	"Haugaasen T, Peres CA. Floristic, edaphic and structural characteristics of flooded and unflooded forests in the lower Rio Purús region of central Amazonia, Brazil. Acta Amaz. 2006;36: 25–36. doi:10.1590/S0044-59672006000100005"	Uauaçu	Varzea and Igapo	Brazil	Uauaçú lake	Amazonas	Coari	60000	10x1000	6	10			0
33	Mostacedo et al.	2006	"Mostacedo B, Balcazar J, Montero JC. Tipos de bosque , diversidad y composición florística en la Amazonia sudoeste de Bolivia. Ecol en Boliv. 2006;41: 99–116. "	Pando	Varzea and Igapo	Bolivia	Madre de dios, Orthon e Tahuamanu	Pando	Several	300000	1000x10	30	10			0
34	Santos & Jardim	2006	"Santos, G. C. D., & Jardim, M. A. G. (2006). Floristic and structure of tree communities in the floodplain forest on municipallity of Santa Bárbara do Pará, State of Pará, Brazil. Acta Amazonica, 36(4), 437-446. "	São José do Aracy	Várzea	Brazil	Aracy	Pará	Santa Barbara do Pará	40000	100x100	4	10	3286	70	1
35	Wittmann et al.	2006	"Wittmann F, Schöngart J, Montero JC, Motzer T, Junk WJ, Piedade MTF, et al. Tree species composition and diversity gradients in white-water forests across the Amazon Basin. J Biogeogr. 2006;33: 1334–1347. doi:10.1111/j.1365-2699.2006.01495.x"	Several	Várzea	Amazonian Countries	White-water	Several	Several					39497	918	0
36	Myster	2007	"Myster RW. Interactive effects of flooding and forest gap formation on tree composition and abundance in the Peruvian Amazon. Folia Geobot. 2007;42: 1–9. doi:10.1007/BF02835099"	Tamshiyacu-Tahuayo Reserve	Várzea	Peru	Tamshiyacu-Tahuayo	Loreto	Iquitos	750	5x5	30		144	61	1
37	Assis	2008	“Assis, Rafael Leandro Composição florística e estrutura da regeneração arbórea de florestas de várzea alta e várzea baixa na RDS Mamirauá, Amazônia / Rafael Leandro de Assis .--- Manaus : [s.n.], 2008. xii, 86 f. : il. Dissertação Mestrado.	Mamirauá	Várzea	Brazil	Solimões	Amazonas	Tefé	3140	78.54 m2 raio=5m	40	DAP<10 h >1m	1487	116	0
38	Carim et al.	2008	“Carim, M. D. J. V., Jardim, M. A. G., & Medeiros, T. D. S. (2008). Composição florística e estrutura de floresta de várzea no município de Mazagão, Estado do Amapá, Brasil.Sci. For., Piracicaba, v. 36, n. 79, p. 191-201.”	Mazagão	Várzea	Brazil	Amazonas	Amapá	Mazagão	50000	100x100	5	10	2068	82	1
39	Cano & Steverson	2009	"Cano Á, Stevenson PR. DIVERSIDAD Y COMPOSICIÓN FLORÍSTICA DE TRES TIPOS DE BOSQUE EN LA ESTACIÓN BIOLÓGICA CAPARÚ, VAUPÉS. Rev Colomb For. 2009;12: 63–80."	Caparú	Igapó	Colombia	Apaporis	Vaupés	Taraira	10000	NA	3	10	514	112	0
40	do Amaral et al.	2009	"do Amaral DD, Vieira I, Almeida SS de, Salomão R de P, Silva ASL da, Jardim MAG. Checklist da flora arbórea de remanescentes florestais da região metropolitana de Belém e valor histórico dos fragmentos, Pará, Brasil. Bol do Mus Para Emílio Goeldi. 2009;4: 231–289. "	Belem	Varzea and Igapo	Brazil	Guamá	Pará	Belem	570000	250		10	31425	719	1
41	Scudeler & Souza	2009	"Scudeller V, Souza A. Florística da mata de igapó na Amazônia Central. Diversidade Biológica e Sociocultural do Baixo Rio Negro, Amazônia Central. 2009. pp. 97–108."	Tupé	Igapó	Brazil	Tarumã	Amazonas	Manaus					521	159	1
42	Ferreira et al.	2010	"Ferreira LV, De Almeida SS, Parolin P. Amazonian white-and blackwater floodplain forests in Brazil: Large differences on a small scale. Ecotropica. 2010;16: 31–41.	Gunma	Varzea and Igapo	Brazil	Tracuateua	Pará	Santa Barbara do Pará	20000	20x20	50	10	NA	211	0
43	Almeida & Jardim	2011	“Jardim, M. A. G., & Almeida, A. F. (2011). Florística e estrutura da comunidade arbórea de uma floresta de várzea na Ilha de Sororoca, Ananindeua, Pará, Brasil. Sci. For., Piracicaba, v. 39, n. 90, p. 191-198.”	Ilha da Sororoca	Várzea fluvio-marinha	Brazil	Pará	Pará	Ananindeua	20000	50x50	8	10	3056	52	1
44	Batista et al.	2011	“de Jesus Batista, F., Jardim, M. A. G., Medeiros, T. D. S., & Lopes, I. L. M. (2011). Comparação florística e estrutural de duas florestas de várzea no estuário amazônico, Pará, Brasil. Revista Árvore, 35(2), 289-298.”	RESEX Chacoaré-Mato Grosso	Várzea estuarina	Brazil	Chacoaré	Pará	Santarém Novo	15000	10x100	15	10	985	51	1
45	Macía	2011	"Macía MJ. Spatial distribution and floristic composition of trees and lianas in different forest types of an Amazonian rainforest. Plant Ecol. 2011;212: 1159–1177. doi:10.1007/s11258-011-9895-1"	Yasuní	Várzea	Ecuador	Yasuní and Tiputini	Napo	Dicaro	25000	50x20	25	2.5	6953	1087	0
46	Stropp et al.	2011	"Stropp, J., Sleen, P. V. D., Assunção, P. A., Silva, A. L. D., & Steege, H. T. (2011). Tree communities of white-sand and terra-firme forests of the upper Rio Negro. Acta Amazonica, 41(4), 521-544."	Alto rio Negro	Campinarana e Terra Firme	Brazil	Negro-Içana	Amazonas	São Gabriel da Cachoeira	80000	100x100	8	10	4703	603	1
47	Maués et al.	2011	"Maués, B. A. R., Jardim, M. A. G., Batista, F. D. J., Medeiros, T. D. S., & Quaresma, A. D. C. (2011). Composição florística e estrutura do estrato inferior da floresta de várzea na Área de Proteção Ambiental Ilha do Combu, município de Belém, estado do Pará. Revista Árvore, 35(3), 669-677."	Ilha Combú	Várzea	Brazil	Guamá	Pará	Belem	10000	50x4	50	<10	22221	223	1
48	Albernaz et al.	2012	"Albernaz, A. L., Pressey, R. L., Costa, L. R., Moreira, M. P., Ramos, J. F., Assuncao, P. A., & Franciscon, C. H. (2012). Tree species compositional change and conservation implications in the white‐water flooded forests of the Brazilian Amazon. Journal of biogeography, 39(5), 869-883. "	Amazon mainstem	Várzea	Brazil	Amazonas	Amazonas e Pará	Tabatinga-Belém	NA	100x10	NA	5	11938	542	1
49	Hawes et al.	2012	"Hawes JE, Peres CA, Riley LB, Hess LL. Landscape-scale variation in structure and biomass of Amazonian seasonally flooded and unflooded forests. For Ecol Manage. Elsevier B.V.; 2012;281: 163–176. doi:10.1016/j.foreco.2012.06.023"	Juruá	Várzea	Brazil	Juruá	Amazonas	Carauarí	200000	100x10	200	10	12721	NA	0
50	Montero et al.	2012	"Montero, J. C., Piedade, M. T. F., & Wittmann, F. (2012). Floristic variation across 600 km of inundation forests (Igapó) along the Negro River, Central Amazonia. Hydrobiologia, 729(1), 229-246. "	Santa Isabel, Barcelos, Jufaris, Anavilhanas	Igapó	Brazil	Negro	Amazonas	Santa Isabel-Manaus	100000	25x25	160	10	6126	243	1
51	Damasco et al.	2013	"Damasco, G., Vicentini, A., Castilho, C. V., Pimentel, T. P., & Nascimento, H. E. (2013). Disentangling the role of edaphic variability, flooding regime and topography of Amazonian white‐sand vegetation. Journal of Vegetation Science, 24(2), 384-394."	Viruá	Campinarana	Brazil	Branco	Roraima	Caracaraí	170000	250x40	17	30 10 e 1	16599	303	1
52	terSteege et al.	2013	“Ter Steege, H., Pitman, N. C., Sabatier, D., Baraloto, et al. (2013). Hyperdominance in the Amazonian tree flora. Science, 342(6156), 1243092.	Amazon Basin (ATDN)	Amazon Forests	Amazonian Countries	NA	Several	Several			da pra responder				1
53	Wittmann et al.	2013	“Wittmann, F., Householder, E., Piedade, M. T., de Assis, R. L., Schöngart, J., Parolin, P., & Junk, W. J. (2013). Habitat specifity, endemism and the neotropical distribution of Amazonian white‐water floodplain trees. Ecography, 36(6), 690-707.”	Amazon basin	Várzea	Amazonian Countries	NA	Several	Several						658	1
54	Moser et al.	2014	“Moser, P., Oliveira, W. L., Medeiros, M. B., Pinto, J. R., Eisenlohr, P. V.,et al. (2014). Tree species distribution along environmental gradients in an area affected by a hydroelectric dam in Southern Amazonia. Biotropica, 46(3), 367-376.”	UHE Jiraú	Terra firme and transitional Várzea	Brazil	Madeira	Rondonia	Porto-Velho	200000	250x40	20	30	8504	909	1
55	Pitman et al.	2014	"Pitman NCA, Andino JEG, Aulestia M, Cerón CE, Neill DA, Palacios W, et al. Distribution and abundance of tree species in swamp forests of Amazonian ecuador. Ecography (Cop). 2014;37: 902–915. doi:10.1111/ecog.00774"	Yasuní	Swamp	Ecuador	Yasuní and Tiputini	Napo	Coca	100000	100x100	10	10	2983	243	1
56	Luize et al.	2015	"Luize, B. G., Silva, T. S., Wittmann, F., Assis, R. L., & Venticinque, E. M. (2015). Effects of the flooding gradient on tree community diversity in várzea forests of the Purus River, Central Amazon, Brazil. Biotropica, 47(2), 137-142."	Lower Purus	Varzea	Brazil	Purus	Amazonas	Beruri	718000	150x25	20	10	4245	328	1
57	Assis et al.	2015	"Assis RL, Haugaasen T, Schöngart J, Montero JC, Piedade MTF, Wittmann F. Patterns of tree diversity and composition in Amazonian floodplain paleo-várzea forest. J Veg Sci. 2015;26: 312–322. doi:10.1111/jvs.12229"	Amazonas	Varzea Igapo and Paleo-varzea	Brazil	Negro Purus Juruá Japurá Jutaí	Amazonas	Several	406000	NA	41	10	23016	NA	0
58	Luize et al.	2015	"Luize, B. G., Venticinque, E. M., Silva, T. S. F., & de Moraes Novo, E. M. L. (2015). A floristic survey of angiosperm species occurring at three landscapes of the Central Amazon várzea, Brazil. Check List, 11(6), 1789."	Central Amazon	Varzea	Brazil	Amazonas e Purus	Amazonas	Several	NA	NA	NA	NA	Na	432	0
59	Barnett et al.	2015	“Barnett, A. A., Silva, W. S., Shaw, P. J., & Ramsay, P. M. (2015). Inundation duration and vertical vegetation zonation: a preliminary description of the vegetation and structuring factors in borokotóh (hummock igapó), an overlooked, high‐diversity, Amazonian vegetation association. Nordic Journal of Botany, 33(5), 601-614.”	PN Jaú	Borokotóh-Igapó	Brazil	Jaú	Amazonas	Barcelos	17500	125x20	8	10	2051	281	1
60	Freitas et al.	2015	"Freitas MAB, Vieira ICG, Albernaz ALKM, Magalhães JLL, Lees AC. Floristic impoverishment of Amazonian floodplain forests managed for açaí fruit production. For Ecol Manage. Elsevier B.V.; 2015;351: 20–27. doi:http://dx.doi.org/10.1016/j.foreco.2015.05.008"	Belem	Varzea tidal	Brazil	Pará	Pará	Abaetetuba	36000	10x100	36	5	3168	169	0
61	Kurzatkowski et al.	2015	“Kurzatkowski, D., Leuschner, C., & Homeier, J. (2015). Effects of flooding on trees in the semi-deciduous transition forests of the Araguaia floodplain, Brazil. Acta Oecologica, 69, 21-30.”	PE Cantão	Transitional Forest - Floodplain	Brazil	Javaés	Tocantins	Caseara	75000	50x50	30	5	NA	69	1
62	Targhetta et al.	2015	"Targhetta N, Kesselmeier J, Wittmann F. Effects of the hydroedaphic gradient on tree species composition and aboveground wood biomass of oligotrophic forest ecosystems in the central Amazon basin. Folia Geobot. 2015;50: 185–205. doi:10.1007/s12224-015-9225-9"	Uatumã Sustainable Development Reserve USDR	Igapó and Campinarana	Brazil	Uatumã	Amazonas	São Sebastião do Uatumã	60000	50x100	12	10	4012	187	1
63	Carim et al.	2016	"Carim M de JV, Wittmann FK, Piedade MTF, da Silva Guimarães JR, de Cássia Leôncio Tostes L. Composition, diversity, and structure of tidal “Várzea” and “Igapó” floodplain forests in eastern Amazonia, Brazil. Brazilian J Bot. 2016; 1–10. doi:10.1007/s40415-016-0315-6"	Jari	Tidal Varzea and Igapó	Brazil	jari	Amapá	Laranjal do Jari and Mazagão	260000	100x100	26	10	10575	343	0
64	Cordeiro et al.	2016	"Cordeiro CLO, Rossetti DF, Gribel R, Tuomisto H, Zani H, Ferreira CAC, et al. Impact of sedimentary processes on white-sand vegetation in an Amazonian megafan. J Trop Ecol. 2016;32: 498–509. doi:10.1017/S0266467416000493"	Viruá	Campinarana	Brazil	Branco	Roraima	Caracaraí	80000	500x20 and 50x20	26	5	7352	362	1
65	Householder_etal_2016	2016	"Householder, E., Janovec, J., Tobler, M. W., & Wittmann, F. (2016). A Diversity of Biogeographies in an Extreme Amazonian Wetland Habitat. Forest Structure, Function and Dynamics in Western Amazonia, 145."	Madre de Dios	Peatland	Peru	Amazonas	Madre de dios	Puerto Maldonado?		10x10	25	10	6868	NA	0
66	Assis et al.	2017	"de Assis, R. L., Wittmann, F., Luize, B. G., & Haugaasen, T. (2017). Patterns of floristic diversity and composition in floodplain forests across four Southern Amazon river tributaries, Brazil. Flora, 229, 124-140."	Amazon	Varzea Paleo Varea	Brazil	Juruá Jutaí Purus	Amazonas	Several							1
67	Luize et al.	unpublished	Luize et al. unpb.	Alenquer, Purus, Parana Eva, Badajós	Várzea	Brazil	Solimões - Amazonas	Amazonas e Pará	Several	210000	3750	56	10	11629	517	1
68	Magalhães et al.	unpublished	Magalhaes et al. unpb.	Belem Gurupá Obidos Manacapurú Mamirauá São Paulo de Olivença	Varzea Varzea Estuarina	Brazil	Solimões - Amazonas	Amazonas e Pará	Several		25x25					1
69	Wittmann et al.	2017	"Wittmann, F., Marques, M. C., Júnior, G. D., Budke, J. C., Piedade, M. T., de Oliveira Wittmann, A., ... & Junk, W. J. (2017). The Brazilian freshwater wetscape: Changes in tree community diversity and composition on climatic and geographic gradients. PloS one, 12(4), e0175003."	Amazon	Several	Brazil	Several	Several	Several	NA	NA	NA	NA	NA	NA	1
