# Supplementary material for: The tree species pool of Amazonian wetland forests: Which species can assemble in periodically waterlogged habitats?
Source: PLoS One. 2018 May 29;13(5):e0198130. doi: 10.1371/journal.pone.0198130 (PMC5973586; doi:10.1371/journal.pone.0198130)
Supplement: S2 Table — (XLSX) [file pone.0198130.s002.xlsx]

## Sheet: S1Table - Herbarium sources
Count	collectionCode	collectionName	The tree species pool of Amazonian wetland forests: which species can assemble in periodically waterlogged habitats? Bruno Garcia Luize, José Leonardo Lima Magalhães, Helder Queiroz, Maria Aparecida Lopes, Eduardo Martins Venticinque, Evlyn Márcia Leão de Moraes Novo, and Thiago Sanna Freire Silva	S2 Table. List of herbaria available on SpeciesLink that contributed with records.
1	ALCB	Herbário Alexandre Leal Costa
2	ASE	Herbário da Universidade Federal de Sergipe
3	ASU-PLANTS	Arizona State University Vascular Plant Herbarium
4	B	Herbarium Berolinense
5	BAH	Herbário Antônio Nonato Marques
6	BCTW	Xiloteca Calvino Mainieri
7	BHCB	Herbário da Universidade Federal de Minas Gerais
8	BHZB	Herbário do Jardim Botânico da Fundação ZooBotânica de Belo Horizonte
9	BOTU	Herbário Irina Delanova Gemtchújnicov
10	CAS-BOT	CAS Botany
11	CEN	Herbário da Embrapa Recursos Genéticos e Biotecnologia
12	CEPEC	Herbário do Centro de Pesquisas do Cacau
13	CESJ	Herbário Leopoldo Krieger
14	CGMS	Herbário da Fundação Universidade Federal de Mato Grosso do Sul
15	CNMT	Herbário Centro Norte Mato Grossense
16	COR	Herbário da Universidade Federal de Mato Grosso do Sul, Campus Pantanal
17	CPAP	Herbário CPAP da Embrapa Pantanal
18	DVPR	Herbário da Universidade Tecnológica Federal do Paraná Dois Vizinhos
19	E	Royal Botanic Garden Edinburgh Herbarium
20	EAC	Herbário Prisco Bezerra
21	EAFM	Herbário do Instituto Federal de Educação, Ciência e Tecnologia do Amazonas
22	EAN	Herbário Jaime Coelho de Moraes
23	ESA	Herbário da Escola Superior de Agricultura Luiz de Queiroz
24	F_BOTANY_BR	Field Museum of Natural History Brazilian records
25	FCAB	Herbário Friburguense
26	FLOR	Herbário do Departamento de Botânica da Universidade Federal de Santa Catarina
27	FUEL	Herbário da Universidade Estadual de Londrina
28	FURB	Herbário Dr. Roberto Miguel Klein
29	HAMAB	Herbário Amapaense
30	HAS	Herbário Alarich Rudolf Holger Schultz
31	HBG	Herbarium Hamburgense
32	HBRA	Herbário do Instituto de Estudos Costeiros da Universidade Federal do Pará
33	HBVIRTFLBRAS	Herbário Virtual Flora Brasiliensis
34	HCDAL	Herbário Caririense Dárdano de AndradeLima
35	HCF	Herbário da Universidade Tecnológica Federal do Paraná Campus Campo Mourão
36	HDJF	Herbário do Departamento de Ciências Florestais
37	HEPH	Herbário Ezechias Paulo Heringer
38	HERBAM	Herbário da Amazônia Meridional
39	HFSL	Herbário Dr. Ary Tupinambá Penna Pinheiro
40	HPAN	Herbário do Pantanal "Vali Joana Pott"
41	HPL	Herbário do Jardim Botânico Plantarum
42	HRCB	Herbário Rioclarense
43	HSTM	Herbário da Universidade Federal do Oeste do Pará
44	HTSA	Herbário do Trópico Semiárido
45	HUCPE	Herbário da Universidade Católica de Pernambuco
46	HUCS	Herbário da Universidade de Caxias do Sul
47	HUEFS	Herbario da Universidade Estadual de Feira de Santana
48	HUFSJ	Herbário da Universidade Federal de São João Del Rei
49	HUFU	Herbarium Uberlandense
50	HUTO	Herbário da Universidade de Tocantins
51	IAC	Herbário do Instituto Agronômico de Campinas
52	ICN	Herbário do Instituto de Ciências Naturais
53	INPA	Herbário Instituto Nacional de Pesquisas da Amazônia
54	INPA_CARPOTECA	Carpoteca Herbário Instituto Nacional de Pesquisas da Amazônia
55	IPA	Herbário IPA Dárdano de Andrade Lima
56	IRAI	Herbário do Parque da Ciência Newton Freire Maia
57	JOI	Herbário Joinvillea
58	JPB	Herbário Lauro Pires Xavier
59	LABEV	Laboratório de Botânica e Ecologia Vegetal
60	LUSC	Herbário de Lages da Universidade do Estado de Santa Catarina
61	M	Herbarium of the Botanische Staatssammlung München
62	MAC	Herbário do Instituto do Meio Ambiente do Estado de Alagoas
63	MAR	Herbário do Maranhão
64	MBM	Herbário do Museu Botânico Municipal
65	MFS	Herbário Profª. Drª. Marlene Freitas da Silva
66	MIRR	Herbário do Museu Integrado de Roraima
67	MOBOT_BR	Missouri Botanical Garden - Brazilian records
68	MOSS	Herbário Dárdano de Andrade Lima
69	NHM-LONDON-BOT	Botanical Collections
70	NMNH-BOTANY_BR	Smithsonian Department of Botany Brazilian records
71	NYBG_BR	The New York Botanical Garden Brazilian records
72	OUPR	Herbário "Professor José Badini"
73	PACA-AGP	Herbarium Anchieta
74	PEUFR	Herbário Professor Vasconcelos Sobrinho
75	R	Herbário do Museu Nacional
76	RBR	Herbário do Departamento de Botânica da Universidade Federal Rural do Rio de Janeiro
77	RON	Herbário Rondoniense
78	SLUI	Herbário Rosa Mochel
79	SOLANACEAE_SOURCE_BR	Solanaceae Source a taxonomic resource for the nightshade family
80	SP	Herbário do Estado "Maria Eneyda P. Kaufmann Fidalgo"
81	SPF	Herbário da Universidade de São Paulo
82	SPSF	Herbário Dom Bento José Pickel
83	TANG	Herbário Tangará
84	TEPB	Herbário Graziela Barroso
85	UB	Herbário da Universidade de Brasília
86	UEC	Herbário da Universidade Estadual de Campinas
87	UFG	Herbário da Universidade Federal de Goiás
88	UFMT	Herbário UFMT
89	UFP	Herbário UFP Geraldo Mariz
90	UFRN	Herbário UFRN
91	UFRR	Herbário da Universidade Federal de Roraima
92	UNOP	Herbário da Universidade Estadual do Oeste do Paraná
93	UPCB	Herbário do Departamento de Botânica
94	VIC	Herbário da Universidade Federal de Viçosa
95	VIES	Herbário Central da Universidade Federal do Espírito Santo VIES
